# Supplementary material for: Reference Genes Selection for Quantitative Real-Time PCR Using RankAggreg Method in Different Tissues of Capra hircus
Source: PLoS One. 2013 Dec 16;8(12):e83041. doi: 10.1371/journal.pone.0083041 (PMC3865150; doi:10.1371/journal.pone.0083041)
Supplement: Information S1 — Threshold Cycle (Ct) of housekeeping genes in four tissues and original data of ranking (HKGs) via six softwares. (XLS) [file pone.0083041.s001.xls]

## Sheet: Liver
Well	Fluor	Type	Identifier	Replicate	Threshold Cycle (Ct)
A06	SYBR1	Unkn	18s-T0	5	26.44
B06	SYBR1	Unkn	18s-T0	5	26.705
C06	SYBR1	Unkn	18s-T0	5	26.97
D06	SYBR1	Unkn	18s-T1	14	27.14
E06	SYBR1	Unkn	18s-T1	14	26.965
F06	SYBR1	Unkn	18s-T1	14	26.79
A10	SYBR1	Unkn	ACAC-T0	9	30.13
B10	SYBR1	Unkn	ACAC-T0	9	30.1
C10	SYBR1	Unkn	ACAC-T0	9	30.115
D10	SYBR1	Unkn	ACAC-T1	18	30.14
E10	SYBR1	Unkn	ACAC-T1	18	30.035
F10	SYBR1	Unkn	ACAC-T1	18	29.93
A05	SYBR1	Unkn	ALAS-T0	4	31.365
B05	SYBR1	Unkn	ALAS-T0	4	32.02
C05	SYBR1	Unkn	ALAS-T0	4	30.71
D05	SYBR1	Unkn	ALAS-T1	13	30.84
E05	SYBR1	Unkn	ALAS-T1	13	29.08
F05	SYBR1	Unkn	ALAS-T1	13	30.54
A09	SYBR1	Unkn	B2m-T0	8	31.69
B09	SYBR1	Unkn	B2m-T0	8	32.1
C09	SYBR1	Unkn	B2m-T0	8	32.51
D09	SYBR1	Unkn	B2m-T1	17	28.85
E09	SYBR1	Unkn	B2m-T1	17	29.63
F09	SYBR1	Unkn	B2m-T1	17	28.07
A03	SYBR1	Unkn	B-Act-T0	2	31.27
B03	SYBR1	Unkn	B-Act-T0	2	32.63
C03	SYBR1	Unkn	B-Act-T0	2	29.91
D03	SYBR1	Unkn	B-Act-T1	11	29.43
E03	SYBR1	Unkn	B-Act-T1	11	29.45
F03	SYBR1	Unkn	B-Act-T1	11	29.41
A02	SYBR1	Unkn	GAPDH-T0	1	23.71
B02	SYBR1	Unkn	GAPDH-T0	1	23.815
C02	SYBR1	Unkn	GAPDH-T0	1	23.92
D02	SYBR1	Unkn	GAPDH-T1	10	25.69
E02	SYBR1	Unkn	GAPDH-T1	10	25.75
F02	SYBR1	Unkn	GAPDH-T1	10	25.72
A08	SYBR1	Unkn	HMBS-T0	7	28.5
B08	SYBR1	Unkn	HMBS-T0	7	28.115
C08	SYBR1	Unkn	HMBS-T0	7	27.73
D08	SYBR1	Unkn	HMBS-T1	16	26.635
E08	SYBR1	Unkn	HMBS-T1	16	27.56
F08	SYBR1	Unkn	HMBS-T1	16	25.71
A04	SYBR1	Unkn	HSP90-T0	3	30.457
B04	SYBR1	Unkn	HSP90-T0	3	30.36
C04	SYBR1	Unkn	HSP90-T0	3	30.59
D04	SYBR1	Unkn	HSP90-T1	12	30.125
E04	SYBR1	Unkn	HSP90-T1	12	30.03
F04	SYBR1	Unkn	HSP90-T1	12	30.22
A07	SYBR1	Unkn	RPS18-T0	6	33.17
B07	SYBR1	Unkn	RPS18-T0	6	32.51
C07	SYBR1	Unkn	RPS18-T0	6	31.85
D07	SYBR1	Unkn	RPS18-T1	15	28.53
E07	SYBR1	Unkn	RPS18-T1	15	28.63
F07	SYBR1	Unkn	RPS18-T1	15	28.58

## Sheet: Subcotanious Fat
Well	Fluor	Type	Identifier	Replicate	Threshold Cycle (Ct)
A06	SYBR1	Unkn	18s-T0	5	23.44
B06	SYBR1	Unkn	18s-T0	5	23.34
C06	SYBR1	Unkn	18s-T0	5	23.54
D06	SYBR1	Unkn	18s-T1	14	22.56
E06	SYBR1	Unkn	18s-T1	14	23.62
F06	SYBR1	Unkn	18s-T1	14	23.09
A10	SYBR1	Unkn	ACAC-T0	9	26.36
B10	SYBR1	Unkn	ACAC-T0	9	26.52
C10	SYBR1	Unkn	ACAC-T0	9	26.2
D10	SYBR1	Unkn	ACAC-T1	18	26.44
E10	SYBR1	Unkn	ACAC-T1	18	26.575
F10	SYBR1	Unkn	ACAC-T1	18	26.71
A05	SYBR1	Unkn	ALAS-T0	4	26.4
B05	SYBR1	Unkn	ALAS-T0	4	26.76
C05	SYBR1	Unkn	ALAS-T0	4	26.58
D05	SYBR1	Unkn	ALAS-T1	13	27.555
E05	SYBR1	Unkn	ALAS-T1	13	27.72
F05	SYBR1	Unkn	ALAS-T1	13	27.39
A09	SYBR1	Unkn	B2m-T0	8	26.88
B09	SYBR1	Unkn	B2m-T0	8	26.75
C09	SYBR1	Unkn	B2m-T0	8	26.815
D09	SYBR1	Unkn	B2m-T1	17	26.21
E09	SYBR1	Unkn	B2m-T1	17	26.46
F09	SYBR1	Unkn	B2m-T1	17	26.71
A03	SYBR1	Unkn	B-Act-T0	2	25.72
B03	SYBR1	Unkn	B-Act-T0	2	26.1
C03	SYBR1	Unkn	B-Act-T0	2	25.91
D03	SYBR1	Unkn	B-Act-T1	11	27.24
E03	SYBR1	Unkn	B-Act-T1	11	27.38
F03	SYBR1	Unkn	B-Act-T1	11	27.52
A02	SYBR1	Unkn	GAPDH-T0	1	22.33
B02	SYBR1	Unkn	GAPDH-T0	1	23.32
C02	SYBR1	Unkn	GAPDH-T0	1	22.825
D02	SYBR1	Unkn	GAPDH-T1	10	23.9
E02	SYBR1	Unkn	GAPDH-T1	10	23.98
F02	SYBR1	Unkn	GAPDH-T1	10	23.94
A08	SYBR1	Unkn	HMBS-T0	7	24.78
B08	SYBR1	Unkn	HMBS-T0	7	24.6
C08	SYBR1	Unkn	HMBS-T0	7	24.69
D08	SYBR1	Unkn	HMBS-T1	16	25.75
E08	SYBR1	Unkn	HMBS-T1	16	25.61
F08	SYBR1	Unkn	HMBS-T1	16	25.89
A04	SYBR1	Unkn	HSP90-T0	3	27.42
B04	SYBR1	Unkn	HSP90-T0	3	26.8
C04	SYBR1	Unkn	HSP90-T0	3	27.11
D04	SYBR1	Unkn	HSP90-T1	12	26.9
E04	SYBR1	Unkn	HSP90-T1	12	27.43
F04	SYBR1	Unkn	HSP90-T1	12	27.65
A07	SYBR1	Unkn	RPS18-T0	6	25.6
B07	SYBR1	Unkn	RPS18-T0	6	25.64
C07	SYBR1	Unkn	RPS18-T0	6	25.62
D07	SYBR1	Unkn	RPS18-T1	15	23.92
E07	SYBR1	Unkn	RPS18-T1	15	24
F07	SYBR1	Unkn	RPS18-T1	15	23.96

## Sheet: Viscral Fat
Well	Fluor	Type	Identifier	Replicate	Threshold Cycle (Ct)
A06	SYBR1	Unkn	18s-T0	5	25.27
B06	SYBR1	Unkn	18s-T0	5	25.265
C06	SYBR1	Unkn	18s-T0	5	25.26
D06	SYBR1	Unkn	18s-T1	14	25.22
E06	SYBR1	Unkn	18s-T1	14	24.18
F06	SYBR1	Unkn	18s-T1	14	24.7
A10	SYBR1	Unkn	ACAC-T0	9	27.985
B10	SYBR1	Unkn	ACAC-T0	9	27.72
C10	SYBR1	Unkn	ACAC-T0	9	28.25
D10	SYBR1	Unkn	ACAC-T1	18	30.35
E10	SYBR1	Unkn	ACAC-T1	18	30.86
F10	SYBR1	Unkn	ACAC-T1	18	29.84
A05	SYBR1	Unkn	ALAS-T0	4	28.92
B05	SYBR1	Unkn	ALAS-T0	4	28.63
C05	SYBR1	Unkn	ALAS-T0	4	28.34
D05	SYBR1	Unkn	ALAS-T1	13	29.57
E05	SYBR1	Unkn	ALAS-T1	13	30.25
F05	SYBR1	Unkn	ALAS-T1	13	29.91
A09	SYBR1	Unkn	B2m-T0	8	25.7
B09	SYBR1	Unkn	B2m-T0	8	25.72
C09	SYBR1	Unkn	B2m-T0	8	25.68
D09	SYBR1	Unkn	B2m-T1	17	27.52
E09	SYBR1	Unkn	B2m-T1	17	28.05
F09	SYBR1	Unkn	B2m-T1	17	27.785
A03	SYBR1	Unkn	B-Act-T0	2	28.94
B03	SYBR1	Unkn	B-Act-T0	2	28.26
C03	SYBR1	Unkn	B-Act-T0	2	29.62
D03	SYBR1	Unkn	B-Act-T1	11	29.02
E03	SYBR1	Unkn	B-Act-T1	11	29.53
F03	SYBR1	Unkn	B-Act-T1	11	29.257
A02	SYBR1	Unkn	GAPDH-T0	1	26.1
B02	SYBR1	Unkn	GAPDH-T0	1	26.17
C02	SYBR1	Unkn	GAPDH-T0	1	26.135
D02	SYBR1	Unkn	GAPDH-T1	10	26.58
E02	SYBR1	Unkn	GAPDH-T1	10	26.9
F02	SYBR1	Unkn	GAPDH-T1	10	27.22
A08	SYBR1	Unkn	HMBS-T0	7	27.67
B08	SYBR1	Unkn	HMBS-T0	7	27.33
C08	SYBR1	Unkn	HMBS-T0	7	26.99
D08	SYBR1	Unkn	HMBS-T1	16	27.87
E08	SYBR1	Unkn	HMBS-T1	16	28.82
F08	SYBR1	Unkn	HMBS-T1	16	28.345
A04	SYBR1	Unkn	HSP90-T0	3	29.15
B04	SYBR1	Unkn	HSP90-T0	3	29.2
C04	SYBR1	Unkn	HSP90-T0	3	28.83
D04	SYBR1	Unkn	HSP90-T1	12	30.13
E04	SYBR1	Unkn	HSP90-T1	12	30.62
F04	SYBR1	Unkn	HSP90-T1	12	29.64
A07	SYBR1	Unkn	RPS18-T0	6	24.23
B07	SYBR1	Unkn	RPS18-T0	6	24.27
C07	SYBR1	Unkn	RPS18-T0	6	24.19
D07	SYBR1	Unkn	RPS18-T1	15	25.67
E07	SYBR1	Unkn	RPS18-T1	15	25.625
F07	SYBR1	Unkn	RPS18-T1	15	25.58

## Sheet: LL Muscle
Well	Fluor	Type	Identifier	Replicate	Threshold Cycle (Ct)
A06	SYBR1	Unkn	18s-T0	5	25.99
B06	SYBR1	Unkn	18s-T0	5	25.845
C06	SYBR1	Unkn	18s-T0	5	25.7
D06	SYBR1	Unkn	18s-T1	14	25.96
E06	SYBR1	Unkn	18s-T1	14	25.87
F06	SYBR1	Unkn	18s-T1	14	25.78
A10	SYBR1	Unkn	ACAC-T0	9	28.74
B10	SYBR1	Unkn	ACAC-T0	9	29.28
C10	SYBR1	Unkn	ACAC-T0	9	29.01
D10	SYBR1	Unkn	ACAC-T1	18	30.36
E10	SYBR1	Unkn	ACAC-T1	18	29.76
F10	SYBR1	Unkn	ACAC-T1	18	29.16
A05	SYBR1	Unkn	ALAS-T0	4	30.005
B05	SYBR1	Unkn	ALAS-T0	4	29.95
C05	SYBR1	Unkn	ALAS-T0	4	30.06
D05	SYBR1	Unkn	ALAS-T1	13	28.42
E05	SYBR1	Unkn	ALAS-T1	13	28.5
F05	SYBR1	Unkn	ALAS-T1	13	28.58
A09	SYBR1	Unkn	B2m-T0	8	29.29
B09	SYBR1	Unkn	B2m-T0	8	29.6
C09	SYBR1	Unkn	B2m-T0	8	29.91
D09	SYBR1	Unkn	B2m-T1	17	25.57
E09	SYBR1	Unkn	B2m-T1	17	25.77
F09	SYBR1	Unkn	B2m-T1	17	25.67
A03	SYBR1	Unkn	B-Act-T0	2	28.09
B03	SYBR1	Unkn	B-Act-T0	2	28.065
C03	SYBR1	Unkn	B-Act-T0	2	28.04
D03	SYBR1	Unkn	B-Act-T1	11	23.78
E03	SYBR1	Unkn	B-Act-T1	11	23.735
F03	SYBR1	Unkn	B-Act-T1	11	23.69
A02	SYBR1	Unkn	GAPDH-T0	1	26.415
B02	SYBR1	Unkn	GAPDH-T0	1	25.98
C02	SYBR1	Unkn	GAPDH-T0	1	26.85
D02	SYBR1	Unkn	GAPDH-T1	10	23.535
E02	SYBR1	Unkn	GAPDH-T1	10	23.65
F02	SYBR1	Unkn	GAPDH-T1	10	23.42
A08	SYBR1	Unkn	HMBS-T0	7	27.31
B08	SYBR1	Unkn	HMBS-T0	7	27.52
C08	SYBR1	Unkn	HMBS-T0	7	27.1
D08	SYBR1	Unkn	HMBS-T1	16	26.23
E08	SYBR1	Unkn	HMBS-T1	16	26.01
F08	SYBR1	Unkn	HMBS-T1	16	26.12
A04	SYBR1	Unkn	HSP90-T0	3	30.81
B04	SYBR1	Unkn	HSP90-T0	3	30.84
C04	SYBR1	Unkn	HSP90-T0	3	30.825
D04	SYBR1	Unkn	HSP90-T1	12	28.81
E04	SYBR1	Unkn	HSP90-T1	12	28.66
F04	SYBR1	Unkn	HSP90-T1	12	28.96
A07	SYBR1	Unkn	RPS18-T0	6	27.69
B07	SYBR1	Unkn	RPS18-T0	6	27.36
C07	SYBR1	Unkn	RPS18-T0	6	27.525
D07	SYBR1	Unkn	RPS18-T1	15	25.75
E07	SYBR1	Unkn	RPS18-T1	15	25.54
F07	SYBR1	Unkn	RPS18-T1	15	25.645

## Sheet: Ranking HKGs
	qbase plus(CV)					qbase plus(M)					geNorm(qbase plus)				BestKeeper				NormFinder				GenEx(geNorm)				GenEx(NormFinder)
	Liver					Liver					Liver				Liver				Liver				Liver				Liver
	Reference Target	M	CV			Reference Target	M	CV			Reference Target	M			Gene name	std dev [± CP]			Gene name	Stability value			Gene Name	M-Value			Gene Name	SD	Acc. SD
4	ALAS	1.082	0.051		4	ALAS	1.082	0.051		9	ACAC	0.214		HKG 9	ACAC	0.0616667		3	HSP-90	0.010518		3	HSP-90	0.194319		3	HSP-90	0.3735	0.3735
7	HMBS	1.106	0.181		7	HMBS	1.106	0.181		3	HSP90	0.26		HKG 3	HSP90	0.172		9	ACAC	0.0153296		9	ACAC	0.194319		9	ACAC	0.5144	0.3178
3	HSP90	1.159	0.366		3	HSP90	1.159	0.366		5	18s rRNA	0.285		HKG 5	18s rRNA	0.19		7	HMBS	0.0216945		5	18s rRNA	0.277248		7	HMBS	0.5162	0.273
2	ACT-B	1.201	0.351		2	ACT-B	1.201	0.351		4	ALAS	0.551		HKG 4	ALAS	0.649167		4	ALAS	0.0219066		4	ALAS	0.60294		4	ALAS	0.6568	0.2624
9	ACAC	1.229	0.483		9	ACAC	1.229	0.483		7	HMBS	0.652		HKG 7	HMBS	0.801667		5	18s rRNA	0.0263985		7	HMBS	0.78023		5	18s rRNA	0.8066	0.2648
5	18s rRNA	1.379	0.624		5	18s rRNA	1.379	0.624		2	B-Act	0.734		HKG 1	GAPDH	0.9525		2	B-ACT	0.0269246		2	B-ACT	0.912778		2	B-ACT	0.8398	0.2613
8	B2M	1.824	0.892		8	B2M	1.824	0.892		8	B2M	1.023		HKG 2	B-Act	1.06667		8	B2M	0.0469671		8	B2M	1.09919		8	B2M	1.4122	0.3014
6	RPS18	2.245	1.064		6	RPS18	2.245	1.064		6	RPS18	1.261		HKG 8	B2M	1.625		6	RPS 18	0.0577243		6	RPS 18	1.24947		6	RPS 18	1.7524	0.3429
1	GAPDH	2.397	1.102		1	GAPDH	2.397	1.102		1	GAPDH	1.513		HKG 6	RPS18	1.965		1	GAPDH	0.0687002		1	GAPDH	1.38011		1	GAPDH	1.8403	0.367
	Viscral Fat					Viscral Fat					Viscral Fat				Viscral Fat				Viscral Fat				Viscral Fat				Viscral Fat
	Reference Target	M	CV			Reference Target	M	CV			Reference Target	M			Gene name	std dev [± CP]			Gene name	Stability value			Gene Name	M-Value			Gene Name	SD	Acc. SD
3	HSP90	0.493	0.006		3	HSP90	0.493	0.006		3	HSP90	0.094		HKG 5	18s rRNA	0.361667		4	ALAS	0.00360802		4	ALAS	0.17134		6	RPS 18	0.1241	0.1241
7	HMBS	0.498	0.033		7	HMBS	0.498	0.033		7	HMBS	0.103		HKG 2	B-Act	0.3645		3	HSP-90	0.0070373		7	HMBS	0.17134		4	ALAS	0.1532	0.0986
4	ALAS	0.512	0.097		4	ALAS	0.512	0.097		4	ALAS	0.125		HKG 1	GAPDH	0.3825		1	GAPDH	0.00815559		3	HSP-90	0.272988		3	HSP-90	0.2196	0.0984
6	RPS18	0.542	0.153		6	RPS18	0.542	0.153		6	RPS18	0.159		HKG 7	HMBS	0.5075		7	HMBS	0.0088518		6	RPS 18	0.316264		7	HMBS	0.242	0.0954
1	GAPDH	0.564	0.155		1	GAPDH	0.564	0.155		1	GAPDH	0.216		HKG 3	HSP90	0.535		6	RPS 18	0.00896172		1	GAPDH	0.357097		1	GAPDH	0.2485	0.0911
2	ACT-B	0.757	0.361		2	ACT-B	0.757	0.361		2	B-Act	0.327		HKG 4	ALAS	0.64		2	B-ACT	0.0221271		8	B2M	0.426661		8	B2M	0.5952	0.1249
8	B2M	0.847	0.473		8	B2M	0.847	0.473		8	B2M	0.457		HKG 6	RPS18	0.6975		8	B2M	0.0234524		9	ACAC	0.508814		2	B-ACT	0.626	0.1395
9	ACAC	1.021	0.59		9	ACAC	1.021	0.59		9	ACAC	0.561		HKG 8	B2M	1.0425		9	ACAC	0.0273906		2	B-ACT	0.57932		9	ACAC	0.832	0.1604
5	18s rRNA	1.31	0.73		5	18s rRNA	1.31	0.73		5	18s rRNA	0.727		HKG 9	ACAC	1.1825		5	18s rRNA	0.0419488		5	18s rRNA	0.69715		5	18s rRNA	1.1157	0.1889
	Subcotanious Fat					Subcotanious Fat					Subcotanious Fat				Subcotanious Fat				Subcotanious Fat				Subcotanious Fat				Subcotanious Fat
	Reference Target	M	CV			Reference Target	M	CV			Reference Target	M			Gene name	std dev [± CP]			Gene name	Stability value			Gene Name	M-Value			Gene Name	SD	Acc. SD
3	HSP90	0.598	0.04		3	HSP90	0.598	0.04		7	HMBS	0.049		HKG 9	ACAC	0.134167		9	ACAC	0.00568697		4	ALAS	0.233367		9	ACAC	0.1539	0.1539
9	ACAC	0.599	0.041		9	ACAC	0.599	0.041		1	GAPDH	0.059		HKG 8	B2M	0.201667		3	HSP-90	0.00792754		1	GAPDH	0.233367		3	HSP-90	0.2285	0.1378
5	18s rRNA	0.748	0.313		4	ALAS	0.665	0.326		4	ALAS	0.066		HKG 3	HSP-90	0.281667		8	B2M	0.0135571		2	B-ACT	0.278468		8	B2M	0.3658	0.1527
8	B2M	0.751	0.315		7	HMBS	0.688	0.365		3	HSP90	0.328		HKG 5	18s rRNA	0.293333		4	ALAS	0.0144243		7	HMBS	0.296818		4	ALAS	0.4052	0.1529
4	ALAS	0.665	0.326		1	GAPDH	0.712	0.39		9	ACAC	0.374		HKG 4	ALAS	0.4875		7	HMBS	0.0184389		9	ACAC	0.392847		7	HMBS	0.4553	0.1525
7	HMBS	0.688	0.365		5	18s rRNA	0.748	0.313		5	18s rRNA	0.501		HKG 7	HMBS	0.53		5	18s rRNA	0.019505		3	HSP-90	0.458321		5	18s rRNA	0.4591	0.1483
1	GAPDH	0.712	0.39		8	B2M	0.751	0.315		8	B2M	0.538		HKG 1	GAPDH	0.5575		1	GAPDH	0.0254147		8	B2M	0.524711		1	GAPDH	0.5646	0.1506
2	ACT-B	0.932	0.545		2	ACT-B	0.932	0.545		2	B-Act	0.591		HKG 2	B-ACT	0.735		2	B-ACT	0.0261902		5	18s rRNA	0.565916		2	B-ACT	0.7033	0.1584
6	RPS18	1.558	0.835		6	RPS18	1.558	0.835		6	RPS18	0.806		HKG 6	RPS 18	0.83		6	RPS 18	0.0479565		6	RPS 18	0.697374		6	RPS 18	1.1999	0.1939
	Muscle					Muscle					Muscle				Muscle				Muscle				Muscle				Muscle
	Reference Target	M	CV			Reference Target	M	CV			Reference Target	M			Gene name	std dev [± CP]			Gene name	Stability value			Gene Name	M-Value			Gene Name	SD	Acc. SD
6	RPS18	0.993	0.002		6	RPS18	0.993	0.002		6	RPS18	0.18		HKG 5	18s rRNA	0.0825		3	HSP-90	0.00267949		3	HSP-90	0.159805		6	RPS 18	0.0799	0.0799
3	HSP90	1.005	0.064		3	HSP90	1.005	0.064		3	HSP90	0.204		HKG 9	ACAC	0.45		6	RPS 18	0.00267949		6	RPS 18	0.159805		3	HSP-90	0.0799	0.0565
4	ALAS	1.026	0.185		4	ALAS	1.026	0.185		4	ALAS	0.24		HKG 7	HMBS	0.595		4	ALAS	0.00405046		4	ALAS	0.231959		4	ALAS	0.1235	0.0558
7	HMBS	1.11	0.334		7	HMBS	1.11	0.334		7	HMBS	0.336		HKG 4	ALAS	0.7525		7	HMBS	0.0111815		7	HMBS	0.308381		7	HMBS	0.3066	0.0873
1	GAPDH	1.234	0.47		1	GAPDH	1.234	0.47		1	GAPDH	0.55		HKG 6	RPS 18	0.94		1	GAPDH	0.0270898		1	GAPDH	0.467809		1	GAPDH	0.5895	0.137
5	18s rRNA	1.647	0.819		5	18s rRNA	1.647	0.819		8	B2M	0.847		HKG 3	HSP90	1.0075		5	18s rRNA	0.0425345		8	B2M	0.679465		5	18s rRNA	1.1389	0.2215
8	B2M	1.698	0.863		8	B2M	1.698	0.863		2	B-Act	1.028		HKG 1	GAPDH	1.44		8	B2M	0.0434366		2	B-ACT	0.82266		8	B2M	1.2413	0.2598
2	ACT-B	1.946	0.976		2	ACT-B	1.946	0.976		5	18s rRNA	1.223		HKG 8	B2M	1.965		2	B-ACT	0.0588975		5	18s rRNA	0.950694		2	B-ACT	1.4781	0.2929
9	ACAC	2.095	1.022		9	ACAC	2.095	1.022		9	ACAC	1.417		HKG 2	B-ACT	2.165		9	ACAC	0.0596774		9	ACAC	1.10097		9	ACAC	1.6515	0.3186
	All 4 tissues					All 4 tissues					All 4 tissues				All 4 tissues				All 4 tissues				All 4 tissues				All 4 tissues
	Reference Target	M	CV			Reference Target	M	CV			Reference Target	M			Gene name	std dev [± CP]			Gene name	Stability value			Gene Name	M-Value			Gene Name	SD	Acc. SD
4	ALAS	1.187	0.213		4	ALAS	1.187	0.213		3	HSP90	0.644		HKG 7	HMBS	1.05255		4	ALAS	0.00357014		3	HSP-90	0.659403		4	ALAS	0.183	0.183
3	HSP90	1.237	0.4		3	HSP90	1.237	0.4		4	ALAS	0.655		HKG 5	18s rRNA	1.11875		3	HSP-90	0.0136855		4	ALAS	0.659403		3	HSP-90	0.4356	0.2362
9	ACAC	1.491	0.467		7	HMBS	1.389	0.579		7	HMBS	0.696		HKG 3	HSP90	1.15529		7	HMBS	0.0292229		9	ACAC	0.813198		7	HMBS	0.8144	0.3138
5	18s rRNA	1.473	0.56		5	18s rRNA	1.473	0.56		9	ACAC	0.808		HKG 4	ALAS	1.27165		9	ACAC	0.0341636		5	18s rRNA	0.876634		5	18s rRNA	0.9175	0.3287
7	HMBS	1.389	0.579		9	ACAC	1.491	0.467		8	B2M	0.847		HKG 9	ACAC	1.35313		5	18s rRNA	0.0354453		7	HMBS	0.940465		9	ACAC	0.9855	0.3286
8	B2M	1.763	0.809		8	B2M	1.763	0.809		5	18s rRNA	0.879		HKG 1	GAPDH	1.38187		8	B2M	0.0462122		1	GAPDH	1.10191		8	B2M	1.3135	0.3506
6	RPS18	2.214	0.915		1	GAPDH	1.911	1.658		1	GAPDH	1.074		HKG 2	B-ACT	1.74366		1	GAPDH	0.0601312		8	B2M	1.29538		1	GAPDH	1.6017	0.3777
2	ACT-B	1.991	1.637		2	ACT-B	1.991	1.637		2	B-Act	1.461		HKG 8	B2M	1.74792		2	B-ACT	0.0607344		2	B-ACT	1.44531		2	B-ACT	1.6162	0.3873
1	GAPDH	1.911	1.658		6	RPS18	2.214	0.915		6	RPS18	1.628		HKG 6	RPS18	2.11984		6	RPS18	0.0695088		6	RPS 18	1.5947		6	RPS 18	1.9291	0.4056
